# Supplementary material for: EXOC6 (Exocyst Complex Component 6) Is Associated with the Risk of Type 2 Diabetes and Pancreatic β-Cell Dysfunction
Source: Biology (Basel). 2022 Mar 1;11(3):388. doi: 10.3390/biology11030388 (PMC8945791; doi:10.3390/biology11030388)
Supplement: Supplementary file 1 [file biology-11-00388-s001.zip]

Archive with 1 entries (1 files):
- biology-1583200-SI.pdf
